# Supplementary material for: Matrix WaveTM System for Mandibulo-Maxillary Fixation—Just Another Variation on the MMF Theme? Part I: A Review on the Provenance, Evolution and Properties of the System
Source: Craniomaxillofac Trauma Reconstr. 2025 Jul 12;18(3):32. doi: 10.3390/cmtr18030032 (PMC12286117; doi:10.3390/cmtr18030032)
Supplement: Supplementary file 1 [file cmtr-18-00032-s001.zip]

Archive with 1 entries (1 files):
- cmtr-3499161-Supplementary.pdf
